# Supplementary material for: 2-Year-Old and 3-Year-Old Italian ALS Patients with Novel ALS2 Mutations: Identification of Key Metabolites in Their Serum and Plasma
Source: Metabolites. 2022 Feb 12;12(2):174. doi: 10.3390/metabo12020174 (PMC8878019; doi:10.3390/metabo12020174)
Supplement: Supplementary file 1 [file metabolites-12-00174-s001.zip]

Archive with 3 entries (3 files):
- metabolites-1539997-supplementary.mov
- SuppTable S1-Serum.pdf
- SuppTable S2-Plasma.pdf
